# Supplementary material for: First-Principles Study of Cu-Based Inorganic Hole Transport Materials for Solar Cell Applications
Source: Materials (Basel). 2022 Aug 18;15(16):5703. doi: 10.3390/ma15165703 (PMC9413571; doi:10.3390/ma15165703)
Supplement: Supplementary file 1 [file materials-15-05703-s001.zip]

Archive with 1 entries (1 files):
- materials-1819322-supplementary.pdf
